# Supplementary material for: Factors Determining the Susceptibility of Fish to Effects of Human Pharmaceuticals
Source: Environ Sci Technol. 2023 Jun 8;57(24):8845–62. doi: 10.1021/acs.est.2c09576 (PMC10286317; doi:10.1021/acs.est.2c09576)
Supplement: Supplementary file 2 — es2c09576_si_002.xlsx [file es2c09576_si_002.xlsx]

## Sheet: EggNOG
Factors Determining the Susceptibility of Fish to Effects of Human Pharmaceuticals Chrisna Matthee, Andrew Ross Brown, Anke Lange and Charles R Tyler Biosciences, University of Exeter, Exeter, Devon, EX4 4QD, UK Supporting Information 2
Homo sapiens Protein/Gene	UniProt #	EggNOG #	Fish Orthologs
			Cyprinodon variegatus	Cyprinus carpio	Danio rerio	Gasterosteus aculeatus	Oncorhynchus mykiss	Oryzias latipes	Scophthalmus maximus
CYP1A1	P04798	ENSP00000378488	A0A3Q2CQH2: CYP1A		A0A8N7XJK0: CYP1A (cyp1a)	E3VRP6: CYP1A (CYP1A)	A0A060XDZ9: CYP1A (GSONMT00019541001)	H2MHG6: CYP1A (cyp1a)	A0A8D3ADQ5: CYP1A
							A0A060X2W6: CYP1A (GSONMT00043512001)
CYP1A2	P05177	ENSP00000342007	A0A3Q2CQH2: CYP1A		A0A8N7XJK0: CYP1A (cyp1a)	E3VRP6: CYP1A (CYP1A)	A0A060XDZ9: CYP1A (GSONMT00019541001)	H2MHG6: CYP1A (cyp1a)	A0A8D3ADQ5: CYP1A
							A0A060X2W6: CYP1A (GSONMT00043512001)
CYP1B1	Q16678	ENSP00000478561	A0A3Q2CH92: CYP1A		B8JKD5: CYP1A (cyp1b1)	G3NF34: CYP1B1	A0A060W960: CYP1A (GSONMT00064498001)	H2L5H2: CYP1A (LOC101159216)	A0A2U9CCR9: CYP1A
							A0A060VZW2: CYP1A (GSONMT00078074001)
CYP2A6	P11509	ENSP00000301141
CYP2B6	P20813	ENSP00000324648
CYP2C8	P10632	ENSP00000360317
CYP2C9/10	P11712	ENSP00000260682
CYP2C19	P33261	ENSP00000360372
CYP2E1	P05181	ENSP00000440689
CYP2J2	P51589	ENSP00000360247	A0A3Q2DMK4: CYP2J2-like		B3DHN0: CYP2AD6 (cyp2ad6)	G3NA22: CYP2J2	A0A060WXJ1: CYP2J1 (GSONMT00028272001)	H2MJ35: CYP2J6 (LOC101156965)	A0A8D3A569: CYP2J2 (LOC118318501)
			A0A3Q2DNG2: CYP2K1-like		E7FGY5: CYP2AE1 (cyp2ae1)	G3PNI8: CYP2P7	A0A060Z4X7: CYP2J6 (GSONMT00060582001)	H2MJ62: CYP2J2 (LOC101157528)	A0A2U9C3Z2: CYP2N13 (LOC118318214)
			A0A3Q2E4I7: CYP2J6-like		Q98T96: CYP450 (cyp2j28)	G3PDJ8: CYP2V1	A0A060XYT3: CYP2K1-like (GSONMT00055789001)	H2MPY5: CYP2J6 (LOC101155419)	A0A8D3B7U7: CYP2AD6
			A0A3Q2CA23: CYP2J2-like		Q5TZ82: CYP2N13 (cyp2j30)	G3PDI8: CYP2J2	A0A060XGD4: CYP2J6-like (GSONMT00041519001)	H2MJH1: CYP2J2 (LOC101157767)	A0A8D3B7V6: CYP2P6
			A0A3Q2CSI2: CYP2K1-like		B3DGW6: CYP2P8 (cyp2p8)	G3N9Z5: CYP2J2	A0A060X3T4: CYP2J6-like (GSONMT00030831001)	A0A3B3H9E5: CYP2J2 (LOC101160974)	A0A8D3B7U0: CYP2N13
			A0A3Q2E2K8: CYP2J2		A0A2R8Q5Q6: CYP2J6-like (LOC103909721)	G3PNJ6: CYP2N13	A0A060WBZ7: CYP450 (GSONMT00066407001)	H2MJ83: CYP2J1 (LOC105353996)
			A0A3Q2DN33: CYP2N13		Q5TZ84: CYP2P10 (2j21)			H2MJ14: CYP2J6 (LOC101156566)
			A0A3Q2CA26: CYP2J6-like		Q5TZ76: CYP2P6 (2j25)			A5JL98: CYP2P3 (cyp2p3)
			A0A3Q2GJ50: CYP2J6-like		Q5RG51: CYP2J20 (cyp2j20)
			A0A3Q2FF88: CYP2J6-like		A8WFW4: CYP2P7 (cyp2p7)
					Q66I26: CYP2V1 (cyp2v2)
					Q5TZ85: CYP2P9 (cyp2j22)
					A4IG12: CYP2A3 (cyp2ad3)
CYP3A4	P08684	ENSP00000498939
Data not available
Experimental evidence at protein level			All 3 regarded as acceptable evidence for presence of ortholog
Experimental evidence at transcript level
Protein inferred by homology

## Sheet: Ensembl
Homo sapiens Protein/Gene	UniProt #	Ensembl #	Fish Orthologs
			Cyprinodon variegatus	Cyprinus carpio	Danio rerio	Gasterosteus aculeatus	Oncorhynchus mykiss	Oryzias latipes	Scophthalmus maximus
CYP1A1	P04798	ENSG00000140465	cyp1a (ENSCVAG00000009413)	ENSCCRG00000008997	cyp1a (ENSDARG00000098315)	cyp1a (ENSGACG00000014674)	ENSOMYG00000029175	cyp1a (ENSORLG00000014421)	CYP1A2 (ENSSMAG00000010200)
				ENSCCRG00000009652			cyp1a3 (ENSOMYG00000041588)
CYP1A2	P05177	ENSG00000140505	cyp1a (ENSCVAG00000009413)	ENSCCRG00000008997	cyp1a (ENSDARG00000098315)	cyp1a (ENSGACG00000014674)	ENSOMYG00000029175	cyp1a (ENSORLG00000014421)	CYP1A2 (ENSSMAG00000010200)
				ENSCCRG00000009652			cyp1a3 (ENSOMYG00000041588)
CYP1B1	Q16678	ENSG00000138061	cyp1b1 (ENSCVAG00000005834)	cyp1b1 (ENSCCRG00000033129)	cyp1b1 (ENSDARG00000068934)	cyp1b1 (ENSGACG00000003007)	cyp1b1 (ENSOMYG00000015863)	cyp1b1 (ENSORLG00000000853)	cyp1b1 (ENSSMAG00000013726)
				cyp1b1 (ENSCCRG00000062463)			cyp1b1 (ENSOMYG00000045123)
CYP2A6	P11509	ENSG00000255974
CYP2B6	P20813	ENSG00000197408
CYP2C8	P10632	ENSG00000138115
CYP2C9/10	P11712	ENSG00000138109
CYP2C19	P33261	ENSG00000165841
CYP2E1	P05181	ENSG00000130649
CYP2J2	P51589	ENSG00000134716
CYP3A4	P08684	ENSG00000160868	cyp3c3 (ENSCVAG00000000762)	ENSCCRG00000055534	cyp3c1 (ENSDARG00000015575)	ENSGACG00000010196	ENSOMYG00000027776	ENSORLG00000003970	ENSSMAG00000007421
			cyp3a65 (ENSCVAG00000020826)		cyp3c3 (ENSDARG00000037873)	cyp3c3 (ENSGACG00000010952)	ENSOMYG00000027945	ENSORLG00000003976	ENSSMAG00000019908
			ENSCVAG00000022497		cyp3c3 (ENSDARG00000037874)	cyp3a65 (ENSGACG00000016669)	ENSOMYG00000033405	ENSORLG00000003987	ENSSMAG00000019950
					cyp3c4 (ENSDARG00000070021)	cyp3a65 (ENSGACG00000016687)	ENSOMYG00000060048	ENSORLG00000004010	ENSSMAG00000031531
					cyp3a65 (ENSDARG00000103295)	cyp3a65 (ENSGACG00000016696)	cyp3a27 (ENSOMYG00000061833)	cyp3a40 (ENSORLG00000019560)
							ENSOMYG00000075259	cyp3a (ENSORLG00000019618)
							ENSOMYG00000075646
Data not available
High confidence
Low confidence (excluded)

## Sheet: InParanoid
Homo sapiens Protein/Gene	UniProt #	Fish Orthologs
		Cyprinodon variegatus	Cyprinus carpio	Danio rerio	Gasterosteus aculeatus	Oncorhynchus mykiss	Oryzias latipes	Scophthalmus maximus
CYP1A1	P04798			Q8UW07 : CYP1A (1.0)	E3VRP6: CYP1A1 (1.0)		H2MHG6: uncharacterised protein (1.0)
							Q6JZS3: CYP1A1 (0.948)
CYP1A2	P05177			Q8UW07 : CYP1A (1.0)	E3VRP6: CYP1A1 (1.0)		H2MHG6: uncharacterised protein (1.0)
							Q6JZS3: CYP1A1 (0.948)
CYP1B1	Q16678			B8JKD5: uncharacterised protein (1.0)	G3NF34: uncharacterised protein (1.0)		H2L5H2: uncharacterised protein (1.0)
CYP2A6	P11509			E7F1Y3: uncharacterised protein (1.0)	G3PHE4: uncharacterised protein (1.0)		H2L6R3: uncharacterised protein (1.0)
				F1R3W8: uncharacterised protein (1.0)
CYP2B6	P20813			E7F1Y3: uncharacterised protein (1.0)			H2L6R3: uncharacterised protein (1.0)
				F1R3W8: uncharacterised protein (1.0)
CYP2C8	P10632			E7F1Y3: uncharacterised protein (1.0)			H2L6R3: uncharacterised protein (1.0)
				F1R3W8: uncharacterised protein (1.0)
CYP2C9/10	P11712			E7F1Y3: uncharacterised protein (1.0)			H2L6R3: uncharacterised protein (1.0)
				F1R3W8: uncharacterised protein (1.0)
CYP2C19	P33261			E7F1Y3: uncharacterised protein (1.0)	G3PHE4: uncharacterised protein (1.0)		H2L6R3: uncharacterised protein (1.0)
				F1R3W8: uncharacterised protein (1.0)
CYP2E1	P05181			E7F1Y3: uncharacterised protein (1.0)
				F1R3W8: uncharacterised protein (1.0)
CYP2J2	P51589			Q5TZ86: CYP2J23 (1.0)	G3PDI8: uncharacterised protein (1.0)		H2MJG9: uncharacterised protein (1.0)
				E7FEJ8: uncharacterised protein (0.866)
				Q5RG51: uncharacterised protein (0.745)
				Q5TZ84: uncharacterised protein (0.715)
				Q5TZ75: CYP2J24 (0.696)
				Q5TZ76: uncharacterised protein (0.593)
CYP3A4	P08684			F1Q7X9: uncharacterised protein (1.0)	G3P7B1: uncharacterised protein (1.0)		Q98T91: CYP3A40 (1.0)
					G3PWP1: uncharacterised protein (1.0)		H2MZ57: uncharacterised protein (0.762)
					G3PWQ0: uncharacterised protein (0.897)
Data not available
Human seed-inparalog = gene of interest
Human seed-inparalog different from gene of interest, but still within the same ortholog cluster (consider as ortholog)

## Sheet: ORCAN
Homo sapiens Protein/Gene	UniProt #	Fish Orthologs
		Cyprinodon variegatus	Cyprinus carpio	Danio rerio	Gasterosteus aculeatus	Oncorhynchus mykiss	Oryzias latipes	Scophthalmus maximus
CYP1A1	P04798	A0A3Q2CQH2: CYP1A		Q8UW07: CYP1A (CYP1A)	E3VRP6: CYP1A (CYP1A)	A0A060X0G3: CYP1A (GSONMT00038190001)	H2MHG6: CYP1A (cyp1a)	A0A2U9BD91: CYP1A
CYP1A2	P05177
CYP1B1	Q16678	A0A3Q2CH92: CYP1A		B8JKD5: CYP1A (cyp1b1)	G3NF34: CYP1B1	A0A060VZW2: CYP1A (GSONMT00078074001)	H2L5H2: CYP1A (LOC101159216)	A0A2U9CCR9: CYP1A
CYP2A6	P11509
CYP2B6	P20813
CYP2C8	P10632					A0A060WM81: CYP2M1-like (GSONMT00074860001)
CYP2C9/10	P11712
CYP2C19	P33261
CYP2E1	P05181
CYP2J2	P51589	A0A3Q2DMK4: CYP2J2-like		Q5TZ86: CYP2J23 (cyp2j23)		A0A060WXJ1: CYP2J2 (GSONMT00028272001)	A5JL98: CYP2P3 (cyp2p3)	A0A2U9C4K4: CYP2J6-like
CYP3A4	P08684	A0A3Q2CTM9: CYP3A40-like		A0A0R4IQY0: CYP3A65 (cyp3a65)	G3PWP1: CYP3A65	A0A060YUM7: CYP3A (GSONMT00039949001)	A0A3B3IEV0: CYP3A (cyp3a40)	A0A2U9BMT0: CYP3A30-like
Data not available
Ortholog(s) assumed to be present if indicated as such by 3/ more out of 4 analyses

## Sheet: Summary
Homo sapiens Protein/Gene	UniProt #	Scores
		Cyprinodon variegatus	Cyprinus carpio	Danio rerio	Gasterosteus aculeatus	Oncorhynchus mykiss	Oryzias latipes	Scophthalmus maximus
CYP1A1	P04798	3 out of 3	0 out of 1	4 out of 4	4 out of 4	2 out of 3	4 out of 4	2 out of 3
CYP1A2	P05177	2 out of 3	1 out of 1	3 out of 4	3 out of 4	2 out of 3	3 out of 4	2 out of 3
CYP1B1	Q16678	3 out of 3	1 out of 1	4 out of 4	4 out of 4	3 out of 3	4 out of 4	3 out of 3
CYP2A6	P11509	0 out of 3	0 out of 1	1 out of 4	1 out of 4	0 out of 3	1 out of 4	0 out of 3
CYP2B6	P20813	0 out of 3	0 out of 1	1 out of 4	0 out of 4	0 out of 3	1 out of 4	0 out of 3
CYP2C8	P10632	0 out of 3	0 out of 1	1 out of 4	0 out of 4	1 out of 3	1 out of 4	0 out of 3
CYP2C9/10	P11712	0 out of 3	0 out of 1	1 out of 4	0 out of 4	0 out of 3	1 out of 4	0 out of 3
CYP2C19	P33261	0 out of 3	0 out of 1	1 out of 4	1 out of 4	0 out of 3	1 out of 4	0 out of 3
CYP2E1	P05181	0 out of 3	0 out of 1	1 out of 4	0 out of 4	0 out of 3	0 out of 4	0 out of 3
CYP2J2	P51589	2 out of 3	0 out of 1	3 out of 4	2 out of 4	2 out of 3	3 out of 4	2 out of 3
CYP3A4	P08684	1 out of 3	0 out of 1	3 out of 4	3 out of 4	1 out of 3	3 out of 4	1 out of 3
Based on majority (i.e., >50% score)
Ortholog(s) present - green tick
No ortholog(s) present
